# Supplementary material for: Galectin-3 Binds to the Allosteric Site and Activates Integrins αvβ3, αIIbβ3, and α5β1, and Lactose Inhibits This Activation
Source: Biomolecules. 2026 Apr 15;16(4):586. doi: 10.3390/biom16040586 (PMC13114193; doi:10.3390/biom16040586)
Supplement: Supplementary file 1 [file biomolecules-16-00586-s001.zip]

Archive with 1 entries (1 files):
- biomolecules-4175625-supplementary.pdf
